# Supplementary material for: Analysis of body heat tolerance of workers in a simulated warm environment based on linear mixed model
Source: PLoS One. 2022 Dec 22;17(12):e0279170. doi: 10.1371/journal.pone.0279170 (PMC9778569; doi:10.1371/journal.pone.0279170)
Supplement: S1 Data — (XLSX) [file pone.0279170.s001.xlsx]

## Sheet: Minimal data set
ID	Repeat	Vo2index	Airtemperature	Heartrate	BMI	Bodytemperature	Fatmass	Age	BMIindex	Vo2max	Fatpercent
1	1	1	0	128	1	35.6	23.2	23	26.56	2.38	25.6
2	1	0	0	132	0	36.3	15	21	22.54	1.96	19.6
3	1	0	0	140	1	35.9	18.3	21	25.24	1.6	21.7
4	1	1	0	98	0	34.4	12.8	25	21.36	2.34	20.4
5	1	1	0	104	0	34.8	14	22	21.36	2.76	19.6
6	1	0	0	106	0	35.7	3	20	18.2	1.65	7
7	1	1	0	102	0	35.7	14	25	22.22	2.28	18
8	1	1	0	121	0	35.7	16.1	21	23.87	2.08	23.3
9	1	1	0	114	1	35.4	22.7	23	27.5	2.54	22.9
10	1	1	0	110	0	35.5	9.1	22	21.46	2.82	13.4
11	1	0	0	110	1	35.5	2	25	16.4	1.51	4
12	1	0	0	122	0	34.6	8.4	26	20.06	1.91	12.5
13	1	0	0	120	1	34.4	24	25	28.38	1.92	28
14	1	0	0	118	1	35.7	5	20	16.72	1.4	10
15	1	1	0	115	0	35.1	14.5	20	24.44	2.32	20
16	1	1	0	100	0	35.6	14.5	24	22.4	2.45	20
17	1	1	0	105	0	35.9	15	26	22.2	2.2	19
18	1	1	0	96	0	34.3	12	25	21	2.45	19
19	1	1	0	93	0	34.4	14	25	21.4	2.4	22
20	1	0	0	132	0	35.9	18.7	21	24.5	1.8	22.5
1	2	1	1	130	1	36.9	23.2	23	26.56	2.38	25.6
2	2	0	1	124	0	37.1	15	21	22.54	1.96	19.6
3	2	0	1	153	1	37.3	18.3	21	25.24	1.6	21.7
4	2	1	1	104	0	36.6	12.8	25	21.36	2.34	20.4
5	2	1	1	112	0	36.4	14	22	21.36	2.76	19.6
6	2	0	1	126	0	36.7	3	20	18.2	1.65	7
7	2	1	1	112	0	36.6	14	25	22.22	2.28	18
8	2	1	1	137	0	36.8	16.1	21	23.87	2.08	23.3
9	2	1	1	120	1	37	22.7	23	27.5	2.54	22.9
10	2	1	1	114	0	36.9	9.1	22	21.46	2.82	13.4
11	2	0	1	108	1	36.8	2	25	16.4	1.51	4
12	2	0	1	135	0	35.6	8.4	29	20.06	1.91	12.5
13	2	0	1	135	1	35.4	24	25	28.38	1.92	28
14	2	0	1	139	1	36.7	5	20	16.72	1.4	10
15	2	1	1	124	0	36.5	14.5	20	24.44	2.32	20
16	2	1	1	108	0	36.6	14.5	24	22.4	2.45	20
17	2	1	1	115	0	36.6	15	26	22.2	2.2	19
18	2	1	1	101	0	36.5	12	25	21	2.45	19
19	2	1	1	100	0	36.8	14	25	21.4	2.4	22
20	2	0	1	146	0	37.5	18.7	21	24.5	1.8	22.5
